# Supplementary material for: Preliminary Evidence of the Possible Roles of the Ferritinophagy-Iron Uptake Axis in Canine Testicular Cancer
Source: Animals (Basel). 2024 Sep 9;14(17):2619. doi: 10.3390/ani14172619 (PMC11394645; doi:10.3390/ani14172619)
Supplement: Supplementary file 1 [file animals-14-02619-s001.zip]

Archive with 3 entries (3 files):
- Figure S1.pdf
- full blot.pdf
- Table S1.pdf
